# Supplementary material for: Genetic and economic efficiencies of alternative breeding schemes for improvement of local breeds in low-input production systems: The case of the Farta sheep in Northwest Ethiopia
Source: PLoS One. 2025 Sep 5;20(9):e0331701. doi: 10.1371/journal.pone.0331701 (PMC12412953; doi:10.1371/journal.pone.0331701)
Supplement: S1 File — It is an Excel file (XLSX) containing all the input data for Schemes I, II and III. (XLSX) [file pone.0331701.s001.xlsx]

## Sheet: Scheme I
Input data for simulation in the SelAction 2.1 program
To change the breeding ewe population, replace the value in cell B:6 with 1200, 1800 and 2400
Scheme I
			Selection proportions (P)	0.05	0.1	0.2
Breeding ewe population (Number)	600		Mating ratio( ram:ewe)	01:40:00	01:20:00	01:10:00
Adult survival rate	0.98		Total number of rams	15	30	60
Annual ewe lambing rate	0.76		Ewes per ram	40	20	10
Ewe lambing frequence per year	1.5		Lambed ewes per ram	29.792	14.896	7.448		Selection proportions (P)	0.05	0.1	0.2
Litter size per ewe per year	1.1		Lambs born per ram per year	49.1568	24.5784	12.2892		Number of full-sib at birth	0.65	0.65	0.65
Total lambs born	737.352		Lambs born per ewe per year	1.65	1.65	1.65		Number of half-sib at birth	48.1568	23.5784	11.2892
Lamb survival from birth to six months	0.854176							Number of ewes	28.792	13.896	6.448
Total selection candidate at six month	629.828		Lambs per ram at six month	41.9885	20.9943	10.4971
Male selection candidate at six month	314.914		Lambs per ewe at six month	1.40939	1.40939	1.40939		Number of full-sib at six month	0.40939	0.40939	0.40939
Female selection candidate at six month	314.914							Number of half-sib at six month	40.5792	19.5849	9.08775
								Number of ewes	28.792	13.896	6.448
			Number male selected at six month	15.7457	31.4914	62.9828
Breeding objective traits for scheme I
Six month weight (SMWT)
Number of lambs weaned per ewe bred (NLW)
Fertility rate
			Model parameters:
			TRAIT PARAMETERS
				phenotypic variance	heritability	common environmental effect
			SMWT	5.45	0.25	0.001
			NLW	0.49	0.13	0.001
			fertility	0.12	0.11	0.001
			PHENOTYPIC CORRELATIONS
				NLW	fertility
			SMWT	0.09	0.04
			NLW		0.58
			GENETIC CORRELATIONS
				NLW	fertility
			SMWT	0.2	0.12
			NLW		0.88
			COMMON ENVIRONMENTAL CORRELATIONS
				NLW	fertility
			SMWT	0	0
			NLW		0
			BREEDING GOAL INFORMATION
			1.2700 * SMWT
			0.5900 * NLW
			0.3700 * fertility
			POPULATION SIZE
			number of selected male parents	15.7457
			number of selected female parents	600
			number of male selection candidates per dam	0.5
			number of female selection candidates per dam	0.5
			total selected proportion male parents	0.05
			total selected proportion female parents	0.99
			CHARACTERISTICS OF THE USED GROUPS
			full-sib group 1	0.40939
			half-sib group 1	40.5792
			dams	28.792
			INDEX INFORMATION
			Own performance on SMWT
			Dam BLUP breeding value on SMWT
			Sire BLUP breeding value on SMWT
			Observations on full-Sib group 1 on SMWT
			Observations on half-sib group 1 on SMWT
			Mean EBV of the dams of hs-group 1 on SMWT
			Dam BLUP breeding value on NLW
			Sire BLUP breeding value on NLW
			Dam BLUP breeding value on fertility
			Sire BLUP breeding value on fertility

## Sheet: Scheme II
Input data for simulation in the SelAction 2.1 program
To change the breeding ewe population, replace the value in cell B:6 with 1200, 1800 and 2400
Scheme II
			Selection proportions (P)	0.05	0.1	0.2
Breeding ewe population (Number)	600		Mating ratio( ram:ewe)	01:40:00	01:20:00	01:10:00
Adult survival rate	0.98		Total number of rams	15	30	60
Annual ewe lambing rate	0.76		Ewes per ram	40	20	10
Ewe lambing frequence per year	1.5		Lambed ewes per ram	29.792	14.896	7.448		Selection proportions (P)	0.05	0.1	0.2
Litter size per ewe per year	1.1		Lambs born per ram per year	49.1568	24.5784	12.2892		Number of full-sib at birth	0.65	0.65	0.65
Total lambs born	737.352		Lambs born per ewe per year	1.65	1.65	1.65		Number of half-sib at birth	48.1568	23.5784	11.2892
Lamb survival from birth to six months	0.854176							Number of ewes	28.792	13.896	6.448
Total selection candidate at six month	629.828		Lambs per ram at six month	41.9885	20.9943	10.4971
Male selection candidate at six month	314.914		Lambs per ewe at six month	1.40939	1.40939	1.40939		Number of full-sib at six month	0.40939	0.40939	0.40939
Female selection candidate at six month	314.914							Number of half-sib at six month	40.5792	19.5849	9.08775
			Lambs per ram at 12 month	39.6542	19.8271	9.91356		Number of ewes	28.792	13.896	6.448
Lamb survival from six months to 12 month	0.944406		Lambs per ewe at 12 month	1.33104	1.33104	1.33104
Male selection candidate at 12 month	297.407							Number of full-sib at 12month	0.331036	0.331036	0.331036
Female selection candidate at 12 month	297.407		Number male selected at 12 month	14.8703	29.7407	59.4813		Number of half-sib at 12 month	38.3232	18.4961	8.58252
								Number of ewes	28.792	13.896	6.448
Breeding objective traits for scheme II
Yearling weight
Number of lambs weaned per ewe bred (NLW)
Fertility rate
			Model parameters:
			TRAIT PARAMETERS
				phenotypic variance	heritability	common environmental effect
			yearling	9.37	0.3	0.001
			NLW	0.49	0.13	0.001
			fertility	0.12	0.11	0.001
			PHENOTYPIC CORRELATIONS
				NLW	fertility
			yearling	0.17	0.09
			NLW		0.58
			GENETIC CORRELATIONS
				NLW	fertility
			yearling	0.58	0.39
			NLW		0.88
			COMMON ENVIRONMENTAL CORRELATIONS
				NLW	fertility
			yearling	0	0
			NLW		0
			BREEDING GOAL INFORMATION
			1.4600 * yearling
			0.5900 * NLW
			0.3700 * fertility
			POPULATION SIZE
			number of selected male parents	14.8703
			number of selected female parents	600
			number of male selection candidates per dam	0.5
			number of female selection candidates per dam	0.5
			total selected proportion male parents	0.05
			total selected proportion female parents	0.99
			CHARACTERISTICS OF THE USED GROUPS
			full-sib group 1	0.331036
			half-sib group 1	38.3232
			dams	28.792
			INDEX INFORMATION
			Own performance on yearling
			Dam BLUP breeding value on yearling
			Sire BLUP breeding value on yearling
			Observations on full-Sib group 1 on yearling
			Observations on half-sib group 1 on yearling
			Mean EBV of the dams of hs-group 1 on yearling
			Dam BLUP breeding value on NLW
			Sire BLUP breeding value on NLW
			Dam BLUP breeding value on fertility
			Sire BLUP breeding value on fertility

## Sheet: Scheme III
Input data for simulation in the SelAction 2.1 program
To change the breeding ewe population, replace the value in cell B:6 with 1200, 1800 and 2400
Scheme III
			Selection proportions (P)	0.05	0.1	0.2
Breeding ewe population (Number)	600		Mating ratio( ram:ewe)	01:40:00	01:20:00	01:10:00
Adult survival rate	0.98		Total number of rams	15	30	60
Annual ewe lambing rate	0.76		Ewes per ram	40	20	10
Ewe lambing frequence per year	1.5		Lambed ewes per ram	29.792	14.896	7.448		Selection proportions (P)	0.05	0.1	0.2
Litter size per ewe per year	1.1		Lambs born per ram per year	49.1568	24.5784	12.2892		Number of full-sib at birth	0.65	0.65	0.65
Total lambs born	737.352		Lambs born per ewe per year	1.65	1.65	1.65		Number of half-sib at birth	48.1568	23.5784	11.2892
Lamb survival from birth to six months	0.854176							Number of ewes	28.792	13.896	6.448
Total selection candidate at six month	629.828		Lambs per ram at six month	41.9885	20.9943	10.4971
Male selection candidate at six month	314.914		Lambs per ewe at six month	1.40939	1.40939	1.40939		Number of full-sib at six month	0.40939	0.40939	0.40939
Female selection candidate at six month	314.914							Number of half-sib at six month	40.5792	19.5849	9.08775
								Number of ewes	28.792	13.896	6.448
Firsst stage seletion at six months of age
Male selection proportion at six month	0.5
Male selected at six month	157.457
Female selection candidate at six month	314.914
			Male lambs per ram at 12 month	9.91356	4.95678	2.47839		Number of full-sib at 12 month	0	0	0
Lamb survival from six months to 12 month	0.944406		Female lambs per ram at 12 month	19.8271	9.91356	4.95678		Number of half-sib at 12 month	28.7407	13.8703	6.43517
Male selection candidate at 12 month	148.703		Total lambs per ram at 12 month	29.7407	14.8703	7.43517		Number of ewes	28.792	13.896	6.448
Female selection candidate at 12 month	297.407		Lambs per ewe at 12 month	0.998277	0.998277	0.998277
			Second stage selecction proportion male	0.100872	0.201744	0.403488
			Number of male selected at 12 month	15	30	60
			overall selection proportion	0.050436	0.100872	0.201744
Breeding objective traits for scheme I
Six month weight (SMWT)
Yearling
Number of lambs weaned per ewe bred (NLW)
Fertility rate			Model parameters:
			TRAIT PARAMETERS
				phenotypic variance	heritability	common environmental effect
			SMWT	5.45	0.25	0.001
			yearling	9.37	0.3	0.001
			NLW	0.49	0.13	0.001
			fertility	0.12	0.11	0.001
			PHENOTYPIC CORRELATIONS
				yearling	NLW	fertility
			SMWT	0.76	0.09	0.04
			yearling		0.17	0.09
			NLW			0.58
			GENETIC CORRELATIONS
				yearling	NLW	fertility
			SMWT	0.77	0.2	0.12
			yearling		0.58	0.39
			NLW			0.88
			COMMON ENVIRONMENTAL CORRELATIONS
					NLW	fertility
			SMWT	0	0	0
			yearling		0	0
			NLW			0
			BREEDING GOAL INFORMATION
			1.2700 * SMWT
			1.4600*yearling
			0.5900 * NLW
			0.3700 * fertility
			POPULATION SIZE
			number of selected male parents	15
			number of selected female parents	600
			number of male selection candidates per dam	0.5
			number of female selection candidates per dam	0.5
			selected proportion male parents in stage 1	0.5
			selected proportion male parents in stage 2	0.100872
			selected proportion female parents in stage 1	0.99
			selected proportion female parents in stage 2	0.99
			total selected proportion male parents	0.050436
			total selected proportion male parents	0.9801
			CHARACTERISTICS OF THE USED GROUPS
			full-sib group 1	0.40939
			half-sib group 1	40.5792
			dams group 1	28.792
			half-sib group 2	28.7407
			dams group 2	28.792
			STAGE 1 INDEX INFORMATION
			Own performance on SMWT
			Dam BLUP breeding value on SMWT
			Sire BLUP breeding value on SMWT
			Observations on full-Sib group 1 on SMWT
			Observations on half-sib group 1 on SMWT
			Mean EBV of the dams of hs-group 1 on SMWT
			Dam BLUP breeding value on yearling
			Sire BLUP breeding value on yearling
			Dam BLUP breeding value on NLW
			Sire BLUP breeding value on NLW
			Dam BLUP breeding value on fertility
			Sire BLUP breeding value on fertility
			STAGE 2 INDEX INFORMATION
			Own performance on SMWT
			Dam BLUP breeding value on SMWT
			Sire BLUP breeding value on SMWT
			Observations on full-Sib group 1 on SMWT
			Observations on half-sib group 1 on SMWT
			Mean EBV of the dams of hs-group 1 on SMWT
			Own performance on yearling
			Dam BLUP breeding value on yearling
			Sire BLUP breeding value on yearling
			Observations on half-sib group 1 on yearling
			Mean EBV of the dams of hs-group 1 on yearling
			Dam BLUP breeding value on NLW
			Sire BLUP breeding value on NLW
			Dam BLUP breeding value on fertility
			Sire BLUP breeding value on fertility
